# Supplementary material for: Engineered Neutral Phosphorous Dendrimers Protect Mouse Cortical Neurons and Brain Organoids from Excitotoxic Death
Source: Int J Mol Sci. 2022 Apr 15;23(8):4391. doi: 10.3390/ijms23084391 (PMC9024777; doi:10.3390/ijms23084391)
Supplement: Supplementary file 1 [file ijms-23-04391-s001.zip]

Archive with 1 entries (1 files):
- ijms-1652377-supplementary.pdf
